# Supplementary material for: Brain structural and functional changes in patients with major depressive disorder: a literature review
Source: PeerJ. 2019 Nov 29;7:e8170. doi: 10.7717/peerj.8170 (PMC6886485; doi:10.7717/peerj.8170)
Supplement: Table S1 — * prospective study [file peerj-07-8170-s001.xlsx]

## Sheet: All Sduty
Section	Study	Number of subjects		Mean age of MDD (years)	Sex (% female)	Modality (/Experimental design)	Main result
		Experimental group	Control group
Gray matter changes	Roddy et al. 2018	80	83	34.5	71.0%	T1, T2-FLAIR	Bilateral pattern of volume reduction in the cornu ammonis (CA 1-4), dentate and subiculum in the MDD
	Buddeke et al. 2017*	636	-	62.0	29.0%	T1, T2-FLAIR	Smaller hippocampal volumes associated with an increasing course of depressive symptom levels in the MDD
	den Heijer et al. 2011*	514	-	72.5	49.4%	T1, HASTE	Baseline depressive symptoms associated with a faster rate of hippocampal atrophy in the MDD
	Rodriguez-Cano et al. 2014	32	64	48.7	62.5%	T1	Volume reductions in the sgACC and orbitofrontal cortex bilaterally, temporal poles and the hippocampus/parahippocampal gyrus on the left in the MDD
	Grieve et al. 2013	102	24	33.8	51.4%	T1	Reduced gray matter volume in the anterior cingulate cortex and regions of the prefrontal circuits in the MDD
	Bludau et al. 2016	73	73	41.7	54.8%	T1	Volume reduction in medial frontal pole with a negative correlation of disease severity and duration in the MDD
	van Eijndhoven et al. 2013	40	31	34.9	64.8%	T1	Thinner medial orbitofrontal cortex in the MDD
	Lu et al. 2016	30	26	34.0	50.0%	3D TFE, T2	Volume reductions in the bilateral putamen and left thalamus in the MDD
White matter changes	Han et al. 2014	20	22	42.7	71.4%	T1, DTI	Altered white matter integrity in the body of the corpus callosum in the MDD
	Cole et al. 2012	66	66	48.6	59.8%	DTI	Decreased white matter integrity in the corpus callosum, superior longitudinal fasciculus and anterior corona radiata in the MDD
	de Diego-Adelino et al. 2014	52	17	46.5	75.4%	DTI	Significant FA reductions in the cingulum, corpus callosum, superior and inferior longitudinal fascicule in the treatment-resistant/chronic MDD
	Olvet et al. 2014	52	46	36.1	46.9%	T1, DTI	Lower FA in the dorsomedial prefrontal cortex in the suicide attempters with MDD
	Reppermund et al. 2014*	381	-	80.4	51.7%	DTI	Matter integrity reduction in the superior frontal gyrus, posterior thalamic radiation, superior longitudinal fasciculus and in the body of corpus callosum in the MDD
	Henderson et al. 2013	17	16	16.8	54.5%	T1, DTI	Greater depression severity correlated with reduced white matter integrity in the genu of corpus callosum, anterior thalamic radiation, anterior cingulum, and sagittal stratum in the adolescents with MDD
Cerebrovascular changes	Sheline et al. 2010*	217	-	68.4	55.8%	T1, T2	Neuropsychological performance and white matter hyperintensity severity predicted the MADRS score of LLD patients during SSRI treatment.
Regional brain activity changes	Tao et al. 2012	19	21	14.2	50.0%	BOLD fMRI/task-based	Greater activation in the frontal, temporal, and limbic cortices in MDD adolescents was normalized after 8 weeks of fluoxetine treatment.
	Suslow et al. 2010	30	26	38.8	48.2%	BOLD fMRI/task-based	MDD patients demonstrated stronger responses to sad faces and weaker responses to happy faces.
	Takamura et al. 2017	12	12	38.3	50.0%	BOLD fMRI/task-based	Altered striatal activity in response to reward stimuli in the MDD
	Young et al. 2017a	18	16	32	66.7%	BOLD fMRI/task-based	rtfMRI-nf training improves amygdala response to positive and negative stimuli.
	Young et al. 2017b	19	17	31.5	72.2%	BOLD fMRI/task-based	Depressive symptoms decreased and the percent of specific memories recalled increased after rtfMRI-nf training.
	Liao et al. 2012	16	16	28.9	68.8%	BOLD fMRI/task-based	When observing happy faces, MDD demenstrated abnormal activity in bilateral amygdala and the right DLPFC.
Brain network functional connectivity changes	Drysdale et al. 2017	333	378	40.6	59.2%	BOLD fMRI/resting-state	Patients with depression can be subdivided into four neurophysiological subtypes defined by distinct patterns of dysfunctional connectivity in limbic and frontostriatal networks.
	Posner et al. 2013	41	25	37.8	36.6%	BOLD fMRI/resting-state	Neural activity within the brain's DMN was greater in the MDD and was normalized after treatment with duloxetine.
	Li et al. 2013	24	29	31.8	67.9%	BOLD fMRI/resting-state	Functional connectivity within both anterior and posterior DMN increased in the MDD. after antidepressant treatment, posterior DMN were normalized , while abnormal functional connectivity persisted within the anterior DMN.
	Guo et al. 2014	24	24	25.6	43.8%	BOLD fMRI/resting-state	Increased network homogeneity in the MPFC and decreased network homogeneity in the ITG in the MDD.
	Greicius et al. 2007	28	20	38.5	57.1%	BOLD fMRI/resting-state	Increased functional connectivity between the sgACC and the thalamic was found in the MDD and was positively correlated with the length of the current depressive episode.
	Connolly et al. 2013	23	36	16.0	69.6%	BOLD fMRI/resting-state	Abnormal connectivity between the sgACC and the insula, amygdala, precuneus middle and inferior frontal gyri in the MDD.
	Chai et al. 2016	27	16	11.2	62.8%	BOLD fMRI/resting-state	Hyperconnectivity between the DMN and sgACC/OFC found in the at-risk children was positively correlated with individual symptom scores.
	Jiang et al. 2017b	20	20	41.8	65.0%	BOLD fMRI/resting-state	The functional connectivity between CEN and DMN was decreased and that between CEN and SN was increased in the MDD
	Liston et al. 2014	17	35	42.3	82.0%	BOLD fMRI/resting-state	The functional connection within DMN is increased, while that within CEN is decreased.
	Alexopoulos et al. 2012	26	10	69,0	-	BOLD fMRI/resting-state	The functional connection within DMN is increased, while that within CEN is decreased. Decreased functional connectivity within DMN is associated with persistent symptoms and low remission rates after treatment.
	Cullen et al. 2014	41	29	15.7	78.0%	BOLD fMRI/resting-state	Adolescents with MDD showed lower FC between amygdala and hippocampus, parahippocampus and brain stem, which was inversely correlated with a variety of depressive symptoms.
	Luking et al. 2011*	51	-	9.2	52.9%	BOLD fMRI/resting-state	Decreased FC between the amygdala and cognitive control regions in the children with MDD
	Zeng et al. 2012	24	29	31.8	66.7%	BOLD fMRI/resting-state	Whole-brain resting state fMRI in patients with depression can be identified by characteristics based on multivariate pattern analysis, which are mainly found in the amygdala, anterior cingulate cortex, parhippocampal gyrus and hippocampus.
	Liao et al. 2012	16	16	28.9	68.8%	BOLD fMRI/task-based	Abnormal activity in bilateral amygdala and the right DLPFC in the MDD
	Davey et al. 2015*	56	-	16.5	44.6%	BOLD fMRI/task-based	FC between amygdala and sACC is positively correlated with negative emotions and changes accordingly in children with MDD.
